# Supplementary material for: Long-Term Outcomes in Adult Patients with Tick-Borne Encephalitis in Latvia
Source: Pathogens. 2026 Jun 25;15(7):672. doi: 10.3390/pathogens15070672 (PMC13414771; doi:10.3390/pathogens15070672)
Supplement: Supplementary file 1 [file pathogens-15-00672-s001.zip]

Archive with 1 entries (1 files):
- pathogens-4326855-supplementary.pdf
